# Supplementary material for: Co-Carbonization of Discard Coal with Waste Polyethylene Terephthalate towards the Preparation of Metallurgical Coke
Source: Materials (Basel). 2023 Mar 30;16(7):2782. doi: 10.3390/ma16072782 (PMC10095968; doi:10.3390/ma16072782)
Supplement: Supplementary file 1 [file materials-16-02782-s001.zip]

Archive with 1 entries (1 files):
- materials-2269675-supplementary.pdf
